# Supplementary material for: NBD2 Is Required for the Rescue of Mutant F508del CFTR by a Thiazole-Based Molecule: A Class II Corrector for the Multi-Drug Therapy of Cystic Fibrosis
Source: Biomolecules. 2021 Sep 28;11(10):1417. doi: 10.3390/biom11101417 (PMC8533355; doi:10.3390/biom11101417)
Supplement: Supplementary file 1 [file biomolecules-11-01417-s001.zip]

Archive with 1 entries (1 files):
- biomolecules-1337965-supplementary.pdf
